# Supplementary material for: Self-supervised learning for medical image classification: a systematic review and implementation guidelines
Source: NPJ Digit Med. 2023 Apr 26;6:74. doi: 10.1038/s41746-023-00811-0 (PMC10131505; doi:10.1038/s41746-023-00811-0)
Supplement: Supplementary file 1 — Supplemental Data [file 41746_2023_811_MOESM1_ESM.xlsx]

## Sheet: Supplemental
Paper Title	First Author	Year	Open Source Code Link	Supervised Baseline Pretrained Weights	Multimodal	Model Architecture	SSL Dataset	Recorded Test Dataset	Number of samples for SSL	Number of samples used for supervised training	Unit	Used Imagenet Initialization for SSL	Compared multiple tasks/datasets	Compared classification on extracted features with end-to-end fine-tuning	Subset %	SSL subset performance	Supervised subset performance	Relative difference in SSL and supervised subset performance	Extract Features	End-to-end	Additional SSL baselines	Innate relationship performance	Innate relationship type	Generative performance	Generative type	Contrastive performance	Contrastive type	Self-prediction performance	Self-prediction type	Combined performance	Combined type	Same category 2nd best model	Same category 2nd best type
SALAD: Anomaly Detection on X-Rays Using Self-Supervised Aggregation Learning	Behzad Bozorgtabar	2020	No	Unclear	No	CNN autoencoder	MURA	NIH Chest X-ray	19037	19037	images	No	Yes	No	-	-	-	-	-	-	Yes	-	-	0.878	Autoencoder	-	-	-	-	0.917	Autoencoder, MoCo (modified), other	-	-
Behavior Score-Embedded Brain Encoder Network for Improved Classification of Alzheimer Disease Using Resting State fMRI	Wan-Ting Hsieh	2020	No	NA	Yes	Custom 3D CNN (3 layers)	Custom	ADNI	56	56	series	No	No	No	-	-	-	-	-	-	Yes	-	-	0.505	Autoencoder	-	-	-	-	0.594	Autoencoder, Multimodal contrastive	-	-
Self-supervised Contrastive Video-Speech Representation Learning for Ultrasound	Jianbo Jiao	2020	No	ImageNet	Yes	SE-ResNeXt-50	Custom	-	81	90	series	No	Yes	No	-	-	-	-	-	-	Yes	0.698	Video-speech classification:	-	-	-	-	-	-	0.726	Constrastive learning, other	0.709	Video-text correspondence classification + cross modal contrastive loss
Constrained Contrastive Distribution Learning for Unsupervised Anomaly Detection and Localisation in Medical Images	Yu Tian	2021	https://github.com/tianyu0207/CCD	NA	No	ResNet-18	Hyper-Kvasir	-	110079	1600	images	Yes	Yes	No	-	-	-	-	-	-	Yes	0.905	RotNet+IDF	0.928	VAE	-	-	-	-	0.972	Contrastive Learning, Agumentation Prediction, Patch Position Prediction	-	-
Transferable Visual Words: Exploiting the Semantics of Anatomical Patterns for Self-supervised Learning	Fatemeh Haghighi	2021	https://github.com/JLiangLab/TransVW.	Random	No	Unet with ResNet-18 backbone	LUNA16	-	623	445	series	No	Yes	Yes	-	-	-	-	* did not report results numerically	0.985	Yes	0.962	Rubiks	-	-	-	-	0.981	Model Genisis	0.985	Autoencoder, patch pseudo label prediction, perturbed image restoration	-	-
Evaluating Self-Supervised Learning Methods for Downstream Classification of Neoplasia in Barrett's Esophagus	Stefan Cornelissen	2021	No	ImageNet	No	VGG-19	Custom	-	35601	297	images	No	No	No	-	-	-	-	-	-	Yes	-	-	0.75	Colorization	-	-	0.8	Inpainting	0.838	GAN	-	-
Rotation-oriented Collaborative Self-supervised Learning for Retinal Disease Diagnosis	Xiaomeng Li	2021	https://github.com/ xmengli999/Rotation-oriented-self-supervised	Unclear	No	ResNet-18	EyePACS	Ichallenge-PM	35126	1200	images	No	Yes	No	-	-	-	-	-	-	Yes	-	-	-	-	0.98	MoCo	-	-	0.991	Multi-view contrastive learning, rotation prediction	-	-
Tasting The Cake: Evaluating Self-supervised Generalization On Out-of-distribution Muti-modal MRI data	Alex Fedorov	2021	No	NA	Yes	DCGAN for AE, CNN with ResNet blocks	OASIS-3	-	4021	4021	series	No	Yes	No	-	-	-	-	-	-	Yes	-	-	* did not report numerically	Autoencoder	* did not report numerically	SimCLR	-	-	-	Autoencoder, SimCLR	* did not report numerically	Autoencoder + Similarity maximization
Self-Supervised Longitudinal Neighbourhood Embedding	Jiahong Ouyang	2021	https://github.com/ouyangjiahong/longitudinal-neighbourhood-embedding	Random	No	Custom CNN with 8 layers	ADNI	-	2389	2389	series	No	Yes	Yes	-	-	-	-	0.819	0.836	Yes	-	-	0.77	VAE	0.824	SimCLR	-	-	0.836	Longitudinal Neighborhood Embedding, Autoencoder	0.821	LSSL
Contrastive Learning Based Stain Normalization Across Multiple Tumor in Histopathology	Jing Ke	2021	No	NA	No	ResNet-18	TCGA + Camelyon16	-	140	140	slides	No	Yes	No	-	-	-	-	-	-	No	-	-	-	-	-	-	-	-	0.91	CycleGAN, Contrastive Learning, Clustering	-	-
Self-supervised Visual Representation Learning for Histopathological Images	Pengshuai Yang	2021	https://github.com/easonyang1996/CS-CO	ImageNet	No	ResNet-18	NCTCRC-HE-100K	-	100000	10000	images	No	No	No	0.01	0.834	0.628	0.328025	-	-	Yes	-	-	-	-	0.891	BYOL	0.711	Context restoration	0.914	Contrastive learning, other	0.586	Triplet loss + Count ranking loss
MoCo-CXR: MoCo Pretraining Improves Representation and Transferability of Chest X-ray Models	Hari Sowrirajan	2020	https://github.com/stanfordmlgroup/MoCo-CXR	ImageNet	No	DenseNet-121	Imagenet + Chexpert	CheXpert	14421438	224316	images	Yes	Yes	Yes	0.001	0.795	0.747	0.064257	0.845	0.953	No	-	-	-	-	0.953	MoCo	-	-	-	-	-	-
Comparing to learn: Surpassing imagenet pretraining on radiographs by comparing image representations	Hong-Yu Zhou	2020	https://github.com/funnyzhou/C2L_MICCAI2020	ImageNet	No	ResNet-18, DenseNet-121	Chest Xray-14 + CheXpert + MIMIC-CXR + MURA	CheXpert	700000	200000	images	No	Yes	No	-	-	-	-	-	-	Yes	-	-	-	-	0.893	Other	0.875	Model Genisis	-	-	0.874	MoCo
Context Matters: Graph-based Self-supervised Representation Learning for Medical Images	Li Sun	2020	https://github.com/batmanlab/Context Aware SSL	Unclear	No	Custom model	COPDGene + MosMed	Custom	10290	80	subjects	No	Yes	No	-	-	-	-	-	-	Yes	-	-	-	-	0.963	Contrastive learning	0.887	Model Genisis	-	-	0.863	MoCo
Low-Shot Deep Learning of Diabetic Retinopathy With Potential Applications to Address Artificial Intelligence Bias in Retinal Diagnostics and Rare Ophthalmic Diseases	Philippe Burlina	2020	No	Unclear	No	ResNet-50 (AMDIM-large)	ImageNet	EyePacs	14197122	5120	images	Yes	No	No	0.002	0.578	0.518	0.11583	-	-	No	-	-	-	-	0.835	Deep InfoMax	-	-	-	-	-	-
Self-supervised Feature Learning via Exploiting Multi-modal Data for Retinal Disease Diagnosis	Xiaomeng Li	2020	https://github.com/xmengli/self_supervised	Random	No	ResNet-18	EyePACS	Ichallenge-PM	88702	1200	images	No	Yes	Yes	-	-	-	-	0.986	0.984	Yes	-	-	-	-	0.986	Multi-modal contrastive learning	-	-	-	-	0.973	Invariant
On self-supervised multi-modal representation learning: An application to Alzheimer's disease	Alex Fedorov	2020	No	Unclear	Yes	DCGAN	OASIS-3 dataset	-	4021	2944	pairs	No	No	No	-	-	-	-	-	-	Yes	-	-	0.835	Autoencoder (modified)	0.841	Mutual Information Maximization	-	-	-	-	0.846	SimCLR
Real-World Multi-Domain Data Applications for Generalizations to Clinical Settings	Nooshin Mojab	2020	No	NA	No	ResNet-50	I-ODA	ODA-G	4000000	13908	images	Yes	Yes	Yes	-	-	-	-	0.923	0.911	No	-	-	-	-	0.923	SimCLR	-	-	-	-	-	-
Dual-stream Multiple Instance Learning Network for Whole Slide Image Classification with Self-supervised Contrastive Learning	Bin Li	2020	No	ImageNet	No	MIL Aggregator	TCGA	-	840	840	slides	No	Yes	No	-	-	-	-	-	-	No	-	-	-	-	0.963	SimCLR	-	-	-	-	-	-
Self-Supervision Closes the Gap Between Weak and Strong Supervision in Histology	Olivier Dehaene	2020	No	ImageNet	No	ResNet-50	Camelyon16	-	270	270	slides	No	Yes	No	-	-	-	-	-	-	Yes	-	-	-	-	0.987	MoCo v2	-	-	-	-	0.914	CPC
Self supervised contrastive learning for digital histopathology	Ozan Ciga	2020	https://github.com/ozanciga/self-supervised-histopathology	ImageNet	No	ResNet-18 and 101	57 datasetw	NCT	39,035 | 24,923	107180	[patches|slides], patches	No	Yes	Yes	-	-	-	-	0.845	0.914	Yes	-	-	0.802	Colorization	0.914	SimCLR	-	-	-	-	0.801	CPC
Self-Supervised Pretraining Improves Self-Supervised Pretraining	Colorado J Reed	2021	No	NA	No	ResNet-50	Imagenet + Chest-X-ray-kids	Chest-X-ray-kids	14425624	4186	images	Yes	Yes	Yes	-	-	-	-	* did not report results numerically	* did not report results numerically	Yes	-	-	-	-	-	MoCo v2	-	-	-	-	*did not report results numerically	MoCo
Self-supervised Mean Teacher for Semi-supervised Chest X-ray Classification	Fengbei Liu	2021	No	NA	No	DenseNet-169	Chest-Xray14	-	86000	86000	images	No	Yes	No	0.2	0.811	0.782	0.0370844	-	-	Yes	-	-	-	-	0.825	Contrastive learning (modified)	-	-	-	-	0.812	MoCo
Highly Efficient Representation and Active Learning Framework for Imbalanced Data and its Application to COVID-19 X-Ray Classification	Heng Hao	2021	No	Unclear	No	ResNet-50	COIVDx	-	13942	13942	images	No	Yes	No	-	-	-	-	-	-	No	-	-	-	-	0.936	SimCLR	-	-	-	-	-
Multi-task contrastive learning for automatic CT and X-ray diagnosis of COVID-19	Jinpeng Li	2021	No	Unclear	No	EfficientNet-B4	Custom	-	5590	5590	images	No	Yes	No	-	-	-	-	-	-	No	-	-	-	-	0.9	SimCLR	-	-	-	-	-	-
Self-supervised deep convolutional neural network for chest X-ray classification	Matej Gazda	2021	No	NA	No	ResNet-50 Wide	CheXpert	Cell	224316	5232	images	No	Yes	No	0.01	0.966	-	-	-	-	No	-	-	-	-	0.977	Contrastive Learning	-	-	-	-	-	-
Federated Contrastive Learning for Decentralized Unlabeled Medical Images	Nanqing Dong	2021	No	Random	No	Resnet-18	CheXpert + ChestX-ray8 + VinDr-CXR	COVID-19	499040	1943	images	No	Yes	No	-	-	-	-	-	-	Yes	-	-	-	-	0.916	MoCo	-	-	-	-	0.884	MoCo
A Semi-Supervised Learning Method to Remedy the Lack of Labeled Data	Nhut-Quang Nguyen	2021	No	ImageNet	No	ResNet-18	PneumoniaMNIST	-	4708	4708	images	No	Yes	No	-	-	-	-	-	-	No	-	-	-	-	-	-	-	-	-	-	-	-
Big Self-Supervised Models Advance Medical Image Classification	Shekoofeh Azizi	2021	https://github.com/ google-research/big_transfer	ImageNet	No	ResNet-50, ResNet-152	ImageNet + CheXpert	CheXpert	14488867	67429	images	Yes	Yes	No	-	-	-	-	-	-	No	-	-	-	-	0.773	SimCLR (modified)	-	-	-	-	-	-
How Transferable are Self-supervised Features in Medical Image Classification Tasks?	Tuan Truong	2021	No	ImageNet	No	ResNet-50 & ViT	ImageNet	Kaggle Pneumonia Chest X-ray	14197122	5216	slides	Yes	Yes	Yes	0.0083	0.949	0.879	0.0796359	0.9665	0.995	Yes	-	-	-	-	0.984	SimCLR, SwAV, DINO	-	-	-	-	0.987	DINO
Fast Mixing of Hard Negative Samples for Contrastive Learning and Use for COVID-19	Xi Zhao	2021	No	ImageNet	No	Resnet-18	Chest X-ray Pneumonia	-	5232	5232	images	No	Yes	No	-	-	-	-	-	-	Yes	-	-	-	-	0.889	SimCLR (modified)	-	-	-	-	0.883	SimCLR
MedAug: Contrastive learning leveraging patient metadata improves representations for chest X-ray interpretation	Yen Nhi Truong Vu	2021	No	ImageNet	No	ResNet-18	Imagenet + Chexpert	CheXpert	14421438	224316	images	No	No	Yes	-	-	-	-	0.883	0.906	Yes	-	-	-	-	0.906	MoCo (modified)	-	-	-	-	0.89	MoCo
Improving Joint Learning of Chest X-Ray and Radiology Report by Word Region Alignment	Zhanghexuan Ji	2021	https://github.com/mshaikh2/JoImTeR_MLMI_2021	Unclear	Yes	Custom CNN model	MIMIC-CXR v2.0	OpenI	222252	17252	images	No	Yes	No	-	-	-	-	-	-	No	-	-	-	-	0.932	Multimodal Contrastive, Text to Region Alignment	-	-	-	-	-	-
Case Discrimination: Self-supervised Feature Learning for the Classification of Focal Liver Lesions	Haohua Dong	2021	No	ImageNet		ResNet-18	Custom	-	89	89	series	No	Yes	Yes	-	-	-	-	0.828	0.854	Yes	-	-	-	-	0.854	Contrastive learning (modified)	-	-	-	-	0.835	Instance Discrimintation
Seeking an Optimal Approach for Computer-Aided Pulmonary Embolism Detection	Nahid Ul Islam	2021	No	Random	No	ResNet-50	ImageNet	RSPECT	14197122	1542144	images	Yes	No	No	-	-	-	-	-	-	Yes	-	-	-	-	0.957	SeLa-v2	-	-	-	-	0.9568	Deepcluster
An Efficient Deep Learning Framework of COVID-19 CT Scans Using Contrastive Learning and Ensemble Strategy	Shenghan Zhang	2021	No	ImageNet	No	VGG-16	IMR COVID-19 + Radiopaedia COVID-19 + UCSD COVID CT	-	487	487	series	Yes	No	No	-	-	-	-	-	-	Yes	-	-	-	-	0.888	SimCLR (modified)	-	-	-	-	0.877	SimCLR
CT image classification of invasive depth of gastric cancer based on 3D-DPN structure	Wenzhi Bao	2021	No	Random	No	Dual Path Networks (DPN)	Custom	-	1136	174	series	No	No	No	-	-	-	-	-	-	Yes	-	-	-	-	0.975	SimSiam	-	-	-	-	0.95	BYOL
Helicobacter pylori infection classification based on convolutional neural network and self-supervised learning	Guo-Zhang Jian	2021	No	NA	No	VGG-16	Custom	-	120	120	images	No	No	No	-	-	-	-	-	-	No	-	-	-	-	0.9	SimCLR	-	-	-	-	-	-
Intermediate Layers Matter in Momentum Contrastive Self Supervised Learning	Aakash Kaku	2021	https://github.com/aakashrkaku/intermdiate_layer_matter_ssl	Random	No	ResNet-50	EyePACS	-	45717	45717	images	No	Yes	Yes	0.01	0.936	0.881	0.0624291	0.966	0.848	Yes	-	-	-	-	0.966	MoCo, MSE	-	-	-	-	0.946	MoCo
Self-Supervised Feature Learning and Phenotyping for Assessing Age-Related Macular Degeneration Using Retinal Fundus Images	Baladitya Yellapragada	2021	No	Unclear	No	ResNet-50	ImageNet	AREDS	14197122	70593	images	Yes	Yes	No	-	-	-	-	-	-	No	-	-	-	-	0.94	Non-Parametric Instance Discrimination	-	-	-	-	-	-
Self Supervised Contrastive Learning on Multiple Breast Modalities Boosts Classification Performance	Shaked Perek	2021	No	ImageNet	Yes	Inception-v2	Custom	-	30000	4726	images	No	Yes	No	-	-	-	-	-	-	Yes	-	-	-	-	0.754	MoCo	-	-	-	-	0.736	MoCo
Contrastive Learning with Continuous Proxy Meta-data for 3D MRI Classification	Benoit Dufumier	2021	No	Random	No	DenseNet-121	ADNI	-	387	300	series	No	Yes	No	0.2	0.939	0.921	0.019544	-	-	Yes	0.94	Age prediction	-	-	0.968	SimCLR (modified)	0.984	Model Genisis	-	-	0.915	SimCLR
Imbalance-Aware Self-Supervised Learning for 3D Radiomic Representations	Hongwei Li	2021	https://github.com/hongweilibran/imbalanced-SSL	Unclear	No	3DSiam (custom)	BraTS	-	326	326	patients	No	Yes	No	0.5	0.804	0.804	0	-	-	Yes	0.744	Rubiks	-	-	0.92	Contrastive Learning (modified)	-	-	-	-	-	-
Interpretive self-supervised pre-training: Boosting performance on visual medical data	Siladittya Manna	2021	No	Unclear	No	ResNet-50	MRNet	-	3390	3390	videos	No	No	No	-	-	-	-	-	-	Yes	-	-	-	-	0.97	Constrastive learning (modified)	-	-	-	-	0.952	SimCLR
SISE-PC: Semi-supervised Image Subsampling for Explainable Pathology Classification	Sohini Roychowdhury	2021	No	NA	No	ResNet	OCT	-	83489	83489	images	No	No	No	0.01	0.908	-	-	-	-	No	-	-	-	-	0.999	SimCLR	-	-	-	-	-	-
Improve Image-based Skin Cancer Diagnosis with Generative Self-Supervised Learning	Zhihang Ren	2021	No	Random	No	ResNet-18	HAM1000	-	25000	4000	images	No	Yes	No	-	-	-	-	-	-	Yes	-	-	-	-	0.744	BYOL	-	-	-	-	0.725	SimCLR
TransPath: Transformer-Based Self-supervised Learning for Histopathological Image Classification	Xiyue Wang	2021	https://github.com/Xiyue-Wang/TransPath	Random	No	Custom combined transformer and CNN	TCGA + PAIP	PatchCamelyon	2700000	245760	images	No	Yes	No	-	-	-	-	-	-	No	-	-	-	-	0.978	BYOL	-	-	-	-	-	-
Self supervised learning improves dMMR/MSI detection from histology slides across multiple cancers	Charlie Saillard	2021	No	ImageNet	No	ResNet-50	TCGA	-	555	555	slides	Yes	Yes	No	-	-	-	-	-	-	No	-	-	-	-	0.88	MoCo	-	-	-	-	-	-
SSLP: Spatial Guided Self-supervised Learning on Pathological Images	Jiajun Li	2021	No	NA	No	ResNet-18	NCTCRC-HE-100K	-	100000	100000	patches	No	Yes	No	-	-	-	-	-	-	Yes	-	-	-	-	0.952	InfoNCE	-	-	-	-	0.937	MoCo
SimTriplet: Simple Triplet Representation Learning with a Single GPU	Quan Liu	2021	https://github.com/hrlblab/SimTriplet	Unclear	No	ResNet-50	TCGA	-	79	7	slides	Yes	No	No	0.01	0.709	0.614	0.154723	-	-	Yes	-	-	-	-	0.717	Triplet loss (modified)	-	-	-	-	0.699	SimSiam
Unsupervised Contrastive Learning of Radiomics and Deep Features for Label-Efficient Tumor Classification	Xiyue Wang	2021	No	NA	No	ResNet-50	TN-SCUI2020	-	2915	2915	images	No	Yes	No	-	-	-	-	-	-	Yes	0.716	Jigsaw	0.689	Autoencoder	0.829	InfoNCE	-	-	-	-	0.787	SimCLR
HistoTransfer: Understanding transfer learning for histopathology	Yash Sharmay	2021	No	ImageNet	No	Resnet-18	22 datasets	Custom	900000	80	slides	No	Yes	Yes	-	-	-	-	0.903	0.913	No	-	-	-	-	0.937	SimCLR	-	-	-	-	-	-
Self-taught semi-supervised anomaly detection on upper limb x-rays	Antoine Spahr	2021	https://github.com/antoine-spahr/SELF-TAUGHT-SEMI-SUPERVISED-ANOMALY-DETECTION	Random	No	ResNet-18 and ResNet-50	MURA	-	40000	40000	images	No	No	No	-	-	-	-	-	-	Yes	-	-	0.752	Autoencoder	0.78	InfoNCE	-	-	-	-	0.749	MoCo
Triplet Self-Supervised Learning for Gastritis Detection with Scarce Annotations	Guang Li	2021	No	Random	No	ResNet-50	Custom	-	200	200	images	No	No	No	-	-	-	-	-	-	Yes	0.761	Jigsaw	-	-	0.9	Triplet Loss (modified)	-	-	-	-	0.849	BYOL
Transfer learning with fine-tuned deep CNN ResNet50 model for classifying COVID-19 from chest X-ray images	Belal Hossain	2022	No	iNat2021 Mini	No	ResNet-50	iNat2021 Mini	COVID-19 Radiography Database	500000	4647	images	Yes	No	No	-	-	-	-	-	-	Yes	-	-	-	-	0.992	SwAV	-	-	-	-	0.935	MoCo
Learning Personal Representations from fMRI by Predicting Neurofeedback Performance	Johnathan Osin	2020	No	NA	No	MLP on patient embedding	Custom	-	164	164	patients	No	Yes	No	-	-	-	-	-	-	No	-	-	-	Autoencoder (modified)	-	-	-	-	-	-	-	-
Longitudinal Self-Supervised Learning	Qingyu Zhao	2020	No	Unclear	No	MLP	ADNI	-	2641	3141	series, pairs	No	Yes	Yes	-	-	-	-	0.818	0.87	Yes	-	-	0.87	Autoencoder (modified)	0.847	SimCLR	-	-	-	-	-	-
Multiple Instance Captioning: Learning Representations from Histopathology Textbooks and Articles	Jevgenij Gamper	2021	No	ImageNet	No	ResNet-18	ARCH	Litjens et al.	15164	1399	images, slides	No	Yes	No	-	-	-	-	-	-	Yes	-	-	0.9	Multiple Instance Captioning	0.732	CPC	-	-	-	-	-	-
Modeling disease progression in retinal OCTs with longitudinal self-supervised learning	Antoine Rivail	2019	No	Random	No	Custom 2D CNN	Custom	-	3308	3308	images	No	Yes	No	-	-	-	-	-	-	Yes	0.784	Siamese Network (modified)	0.519	Autoencoder	-	-	-	-	-	-	-	-
Ultrasound Image Representation Learning by Modeling Sonographer Visual Attention	Richard Droste	2019	No	Random	No	SE-ResNeXt-50	Custom	-	403070	2256	frames	No	Yes	No	-	-	-	-	-	-	No	0.766	Other	-	-	-	-	-	-	-	-	-	-
Targeted Self Supervision For Classification On A Small Covid-19 CT Scan Dataset	Nicolas Ewen	2020	https://github.com/Mewtwo/Targeted-SelfSupervision/tree/main/COVID-CT	Unclear	No	InceptionV3	Yang 2020	-	543	543	scans	Yes	No	No	-	-	-	-	-	-	No	0.861	Predict horizontal flip	-	-	-	-	-	-	-	-	-	-
Self-Supervised Representation Learning for Detection of ACL Tear Injury in Knee MR Videos	Siladittya Manna	2020	No	NA	No	Inception-ResNet-v2	MRNet	-	1130	1130	videos	Yes	No	No	-	-	-	-	-	-	No	0.848	Jigsaw Puzzle	-	-	-	-	-	-	-	-	-	-
Self-Supervised Representation Learning For Ultrasound Video	Jianbo Jiao	2020	No	Random	No	SENet	Custom	-	90	90	scans	No	Yes	No	-	-	-	-	-	-	No	0.757	Reorder slices, Predict Translation	-	-	-	-	-	-	-	-	-	-
4S-DT: Self Supervised Super Sample Decomposition for Transfer learning with application to COVID-19 detection	Asmaa Abbas	2021	No	ImageNet	No	RestNet18 (best)	Jaeger 2014 + Candemirm 2014 + Kermany 2018	Kaggle Pneumonia Chest X-ray	50000	5282	images	Yes	Yes	No	-	-	-	-	-	-	No	0.975	Autoencoder (modified)	-	-	-	-	-	-	-	-	-	-
A Preliminary Analysis of Self-Supervision for Wireless Capsule Endoscopy	Anuja Vats	2021	No	NA	No	AlexNet	CAD-CAP + KID	-	2498	2498	images	No	No	No	0.1	0.54	-	-	-	-	No	0.6	Rotation Prediction	-	-	-	-	-	-	-	-	-	-
Online unsupervised learning for domain shift in Covid-19 CT scan datasets	Nicolas Ewen	2021	https://github.com/Mewtwo/online-unsupervised-learningg	Unclear	No	DenseNet-169	SPGC COVID-19	-	307	307	patients	No	No	No	-	-	-	-	-	-	No	0.867	Rotation Prediction	-	-	-	-	-	-	-	-	-	-
Self-supervised Learning for Small Shot COVID-19 Classification	Yujie Zhu	2021	No	NA	No	Custom CNN model	UCSD-COVID-CT + Kaggle pneumonia	-	522	522	images	No	No	No	-	-	-	-	-	-	Yes	-	Rotation Prediction, Patch Order Predicction	-	-	-	-	-	-	-	-	*did not report results numerically	Jigsaw
Pneumonia Identification with Self-supervised Learning and Transfer Learning	Yuting Long	2021	No	Unclear	No	ResNet	Custom	-	597	5232	images	No	Yes	No	-	-	-	-	-	-	No	0.821	Rotation Prediction	-	-	-	-	-	-	-	-	-	-
Echo-rhythm net: Semi-supervised learning for automatic detection of atrial fibrillation in echocardiography	Fatemeh Taheri Dezaki	2021	No	ImageNet	No	ResNet-18	Custom	-	3391	583	cines	Yes	No	No	-	-	-	-	-	-	No	0.787	Temporal Cycle-Consistency	-	-	-	-	-	-	-	-	-	-
Human Embryo Classification Using Self-Supervised Learning	Satrio Hariomurti Wicaksono	2021	No	ImageNet	No	ResNet-50	Septiandri 2020	-	643	643	images	Yes	No	No	-	-	-	-	-	-	Yes	0.919	Jigsaw Puzzle	-	-	0.736	SimCLR	-	-	-	-	0.91	Rotation prediction
An improved mammography malignancy model with self-supervised learning	Yen Nhi Truong Vu	2021	No	Random	No	EfficientNet-B0	Custom	-	640778	640778	images	No	No	No	0.25	0.958	0.944	0.0148305	-	-	No	0.962	Jigsaw Puzzle	-	-	-	-	-	-	-	-	-	-
Deep Feature Extraction for Resting-State Functional MRI by Self-Supervised Learning and Application to Schizophrenia Diagnosis	Yuki Hashimoto	2021	No	NA	No	Custom CNN model	COBRE	-	51	9	patients	No	No	No	-	-	-	-	-	-	No	0.778	Other	-	-	-	-	-	-	-	-	-	-
Self-supervised driven consistency training for annotation efficient histopathology image analysis	Chetan L. Srinidhi	2021	https://github.com/srinidhiPY/SSL_CR_Histo	Random	No	ResNet-18	BreastPathQ + Camelyon16	Kather	72152	80000	patches	No	Yes	No	0.1	0.893	0.873	0.0229095	-	-	Yes	0.911	Other	0.934	VAE	0.849	MoCo	-	-	-	-	-	-
DABS: A Domain-Agnostic Benchmark for Self-Supervised Learning	Alex Tamkin	2021	https://github.com/alextamkin/dabs	Random	No	Transformer	CheXpert	-	223414	223414	images	No	Yes	No	-	-	-	-	-	-	Yes	-	-	-	-	0.724	e-Mix	0.745	SHED	-	-	-	-
A Deep Learning Model with Self-Supervised Learning and Attention Mechanism for COVID-19 Diagnosis Using Chest X-ray Images	Junghoon Park	2021	https://github.com/ngbsLab/covid19	Unclear	No	CNN block with attention module	NIH CXR	5 different datasets	122120	1092	images	Yes	Yes	No	-	-	-	-	-	-	No	-	-	-	-	-	-	0.986	Inpainting, Local Pixel Shuffling	-	-	-	-
Liver fibrosis and nas scoring from CT images using self-supervised learning and texture encoding	Ananya Jana	2021	https://github.com/ananyajana/fibrosis code	NA	No	Custom CNN model	LiTS	Custom	201	30	patients	No	Yes	No	-	-	-	-	-	-	No	-	-	-	-	-	-	0.847	Image Restoration	-	-	-	-
A Self-supervised Learning Based Framework for Automatic Heart Failure Classification on Cine Cardiac Magnetic Resonance Image	Hai Zhong	2021	No	NA	No	Encoder of UNet	Custom	-	825	825	patches	No	No	No	-	-	-	-	-	-	No	-	-	-	-	-	-	0.768	Pixel shuffling, Image Restoration	-	-	-	-
Inter-regional High-Level Relation Learning from Functional Connectivity via Self-supervision	Wonsik Jung	2021	No	NA	No	Custom CNN model	ABIDE	-	1046	1046	samples	No	No	No	-	-	-	-	-	-	Yes	-	-	0.689	Autoencoder	-	-	0.76	Masked Autoencoder	-	-	-	-
TN-USMA Net: Triple normalization-based gastrointestinal stromal tumors classification on multicenter EUS images with ultrasound-specific pretraining and meta attention.	Chengcheng Liu	2021	No	ImageNet	No	ResNet-18	4 datasets	GIST	18647	1390	images	No	No	No	-	-	-	-	-	-	No	-	-	-	-	-	-	0.881	Image Restoration	-	-	-	-
